# Supplementary material for: Terrestrial planet formation from lost inner solar system material
Source: Sci Adv. 2021 Dec 22;7(52):eabj7601. doi: 10.1126/sciadv.abj7601 (PMC8694615; doi:10.1126/sciadv.abj7601)
Supplement: Supplementary file 2 — Data S1 [file sciadv.abj7601_data_file_s1.zip]

Archive with 1 entries (1 files):
- sciadv.abj7601_data_file_s1.pdf
